# Supplementary material for: Connectedness to Nature Does Not Explain the Variation in Physical Activity and Body Composition in Adults and Older People
Source: Int J Environ Res Public Health. 2021 Nov 14;18(22):11951. doi: 10.3390/ijerph182211951 (PMC8619523; doi:10.3390/ijerph182211951)
Supplement: Supplementary file 1 [file ijerph-18-11951-s001.zip]

Archive with 2 entries (2 files):
- Supplement 1.pdf
- Supplementary Data.pdf
